# Supplementary material for: Data on the effect of target temperature management at 32–34 °C in cardiac arrest patients considering assessment by regional cerebral oxygen saturation: A multicenter retrospective cohort study
Source: Data Brief. 2018 Feb 24;17:1417–27. doi: 10.1016/j.dib.2018.02.050 (PMC5988446; doi:10.1016/j.dib.2018.02.050)
Supplement: Supplementary file 1 — Supplementary material [file mmc1.xls]

## Sheet: Sheet1
instituionno	instituionnor	rso2lower	rso2higher	rso2average	rso2rt	rso2lt	roscathospitalarrival1yes0no	survivorstohospitaladmission1yes	cpcat30days	cpcat90days	cpc12at30days1yes0no	cpc12at90days1yes0no	age	sex0female1male	presumedcardiacorigin1yes0no	locationsofcardiacarrest1home2nu	witness1yes0no	typeofbystanderwitnessstatus0now	bcpr1yes0no	initiallydocumentedrhythmsbyemso	emergencycalltohospitalarrival	emergencycalltoprehospitalohca	prehospitaldefibrillation1yes0no	prehospitalintravenousepinephrin	prehospitaluseofadvancedairwayde	rhythmsatrso2measurement1vfpulse	extracorporealcpr1yes0no	therapeutichypothermia1yes0no	coronaryangiography1yes0no	primarypercutaneouscoronaryinter	cre	glu	nh3	hgb	pao2	paco2	ph	be	lactate	lactate50adjust	rso2cat	death	favorableoutcome	rosccat	shockable_cat	rso2catde
J-10	10	63	63	63	63	63	1	1	2	2	1	1	83	1	1	1	1	1	1	1	27	18	1	0	0	4	0	1	1	0	1	215	41	11	93	45	7	0	4	4	3	0	1	1	1	7
J-10	10	15	15	15	15	15	0	1	5	5	0	0	55	0	1	5	1	2	1	2	22		0	0	0	2	0	1	0	0	3	148	179	10	13	85	7	-22	14	14	1	1	0	0	0	2
J-10	10	20	25	23	25	20	0	1	5	5	0	0	50	0	0	1	0	0	0	3	44		0	0	0	3	0	0	0	0	1	273	97	12	32	98	7	-21	14	14	1	1	0	0	0	2
J-10	10	64	67	66	64	67	1	1	2	2	1	1	70	1	1	1	1	1	0	2	34	26	0	1	1	4	0	1	1	0	4	220	24	9	66	55	7	-13	7	7	3	0	1	1	0	7
J-10	10	15	15	15	15	15	0	1	5	5	0	0	66	1	1	1	0	0	0	2	38		0	0	0	3	0	0	0	0	9	153	328	11	3	90	7	-13	12	12	1	1	0	0	0	2
J-10	10	15	20	18	20	15	0	1	5	5	0	0	81	1	0	1	0	0	0	3	29		0	0	0	3	0	0	0	0	1	87	300	9	159	54	7	-13	11	11	1	1	0	0	0	2
J-10	10	41	55	48	41	55	0	1	4	4	0	0	79	1	1	4	1	1	0	2	19		0	0	0	2	0	0	0	0	2	279	157	17	371	24	7	-24	18	18	2	0	0	0	0	5
J-10	10	73	79	76	73	79	1	1	1	1	1	1	28	1	1	5	1	3	1	3	28		1	0	1	4	0	1	1	1	1	268	90	16	100	43	7	-5	6	6	3	0	1	1	0	8
J-10	10	32	56	44	56	32	0	1	5	5	0	0	59	1	1	3	1	3	0	3	23		0	0	0	3	0	1	0	0	1	324	140	14	129	88	7	-19	11	11	1	1	0	0	0	4
J-10	10	17	20	19	17	20	0	1	5	5	0	0	79	1	0	1	1	1	0	3	50		0	0	0	2	0	0	0	0	2	278	152	11	34	96	7	-17	13	13	1	1	0	0	0	2
J-10	10	64	73	69	73	64	0	1	2	2	1	1	32	1	1	1	1	1	1	1	38		1	1	1	3	0	1	0	0	1	387	246	15	194	45	7	-27	18	18	3	0	1	0	1	7
J-10	10	60	76	68	60	76	1	1	1	1	1	1	73	1	1	5	1	3	1	1	25	11	1	0	0	4	0	1	0	0	1	215	80	14	428	30	7	-9	2	2	2	0	1	1	1	6
J-10	10	56	57	57	56	57	1	1	5	5	0	0	85	1	0	1	1	1	1	3	50	23	0	1	1	4	0	0	0	0	1	254	33	9	388	48	7	-10	8	8	2	1	0	1	0	6
J-10	10	41	62	52	62	41	0	1	5	5	0	0	75	0	0	5	1	3	1	2	37		0	0	0	2	0	0	0	0	1	334	60	12	188	71	7	-12	9	9	2	1	0	0	0	5
J-10	10	41	51	46	51	41	0	1	5	5	0	0	71	1	0	1	0	0	0	3	38		0	1	1	3	0	0	0	0	1	393		14	18	139	7	-25	17	17	2	1	0	0	0	5
J-10	10	47	51	49	51	47	1	1	5	5	0	0	84	0	0	2	1	3	1	2	43	43	0	0	0	4	0	0	0	0	1	246	399	11	406	70	7	-16	11	11	2	1	0	1	0	5
J-10	10	46	55	51	55	46	0	1	1	1	1	1	65	1	1	4	0	0	0	1	16		1	0	0	1	0	1	1	0	1	224	310	19	28	80	7	-23	18	18	2	0	1	0	1	5
J-10	10	69	70	70	69	70	1	1	2	2	1	1	51	1	1	1	1	1	0	1	34	20	1	1	0	4	0	1	1	0	1	199	54	18	56	58	7	-8	6	6	3	0	1	1	1	7
J-10	10	15	20	18	20	15	0	1	5	5	0	0	27	1	0	1	0	0	0	3	19		0	0	0	3	0	0	0	0	2	288	129	16	15	102	7	-21	15	15	1	1	0	0	0	2
J-11	11	52	53	53	53	52	0	1	5	5	0	0	79	1	1	1	1	2	1	3	36		0	0	1	3	0	0	0	0	1	506	213	11	150	154	7	-21	17	17	2	1	0	0	0	6
J-11	11	15	15	15	15	15	0	1	5	5	0	0	36	0	1	1	1	2	1	3	55		0	0	1	3	0	0	0	0	1	155	318	6	26	75	7	-23	16	16	1	1	0	0	0	2
J-11	11	15	15	15	15	15	0	1	5	5	0	0	77	0	0	1	0	0	0	1	29		1	0	1	3	0	0	0	0	1	187	139	13	14	111	7	-16	15	15	1	1	0	0	1	2
J-11	11	15	15	15	15	15	0	1	5	5	0	0	75	1	1	1	0	0	0	3	26		0	1	1	3	0	0	0	0	1	166	529	12	24	111	7	-22	14	14	1	1	0	0	0	2
J-11	11	15	18	17	18	15	0	1	5	5	0	0	87	1	1	1	0	0	0	3	29		0	1	1	3	0	0	0	0	1	231	274	10	7	95	7	-13	14	14	1	1	0	0	0	2
J-11	11	15	15	15	15	15	0	1	5	5	0	0	80	1	1	1	0	0	0	3	25		0	1	0	3	0	0	0	0	1	269	1070	11	27	195	7	-26	21	21	1	1	0	0	0	2
J-11	11	15	15	15	15	15	0	1	5	5	0	0	73	0	0	1	1	1	1	3	41		0	0	1	3	0	0	0	0	1	420	544	11	69	127	6	-31	23	23	1	1	0	0	0	2
J-11	11	15	16	16	15	16	0	1	5	5	0	0	51	1	1	4	1	1	1	3	21		0	0	0	3	0	0	0	0	1	415	79	8	39	85	7	-18	11	11	1	1	0	0	0	2
J-11	11	15	15	15	15	15	0	1	5	5	0	0	73	0	1	1	0	0	0	3	35		0	0	0	3	0	0	0	0	1	333	622	14	22	126	7	-34	17	17	1	1	0	0	0	2
J-11	11	35	35	35	35	35	0	1	5	5	0	0	79	1	1	5	1	1	1	2	54		0	0	1	3	0	0	0	0	2	190	46	11	62	27	7	-17	14	14	1	1	0	0	0	4
J-11	11	16	16	16	16	16	0	1	5	5	0	0	75	1	1	4	1	1	0	3	26		1	0	0	3	0	0	0	0	2	180		14	46	80	7	-16	11	11	1	1	0	0	0	2
J-11	11	15	15	15	15	15	1	1	5	5	0	0	48	1	0	5	1	2	1	4	28		0	1	1	4	0	0	0	0	1	151	246	15	10	68	7	-17	15	15	1	1	0	1	0	2
J-11	11	15	15	15	15	15	0	1	5	5	0	0	69	0	1	1	0	0	0	3	29		0	1	1	1	0	0	0	0	3	69	141	13	31	68	7	-14	14	14	1	1	0	0	0	2
J-11	11	15	15	15	15	15	0	1	5	5	0	0	71	1	0	1	0	0	0	3	60		0	1	1	3	0	0	0	0	2	218	508	14	19	159	7	-31	25	25	1	1	0	0	0	2
J-11	11	16	17	17	16	17	0	1	5	5	0	0	40	0	0	5	1	3	0	1	30		1	0	1	3	0	0	0	0	1	426	149	11	289	40	7	-17	11	11	1	1	0	0	1	2
J-11	11	15	15	15	15	15	0	1	5	5	0	0	77	1	1	1	0	0	0	3	40		0	1	1	3	0	0	0	0	1	181	566	10	9	152	7	-22	16	16	1	1	0	0	0	2
J-11	11	15	15	15	15	15	0	1	5	5	0	0	86	0	1	1	0	0	0	3	32		0	1	1	3	0	0	0	0	2	350	442	10	17	112	7	-21	13	13	1	1	0	0	0	2
J-11	11	15	15	15	15	15	0	1	5	5	0	0	66	0	0	1	1	1	1	2	48		0	0	1	2	0	0	0	0		304			16	81	7	-11	8	8	1	1	0	0	0	2
J-11	11	23	23	23		23	0	1	5	5	0	0	98	0	1	2	0	0	0	2	31		1	1	1	2	0	0	0	0	1	65	78	9	7	82	7	1	10	10	1	1	0	0	0	3
J-11	11	15	15	15	15	15	0	1	5	5	0	0	68	1	1	2	0	0	0	3	75		0	0	1	3	0	0	0	0		241		11	10	221	7	-22	16	16	1	1	0	0	0	2
J-11	11	15	15	15	15	15	0	1	5	5	0	0	56	1	1	1	0	0	0	2	26		0	0	0	2	0	0	0	0	10	470		19			7				1	1	0	0	0	2
J-11	11	15	15	15	15	15	0	1	5	5	0	0	58	1	1	4	0	0	0	3	46		0	1	1	3	0	0	0	0	2	377	92	14	44	117	7	-21	13	13	1	1	0	0	0	2
J-11	11	15	15	15	15	15	0	1	5	5	0	0	73	0	0	5	1	1	1	3	24		0	0	0	3	0	0	0	0	1	129	369	4	67	84	7	-26	20	20	1	1	0	0	0	2
J-11	11	15	15	15	15	15	0	1	5	5	0	0	70	0	1	1	1	1	1	3	38		0	1	1	3	0	0	0	0	2	704	204	12	55	65	7	-30	20	20	1	1	0	0	0	2
J-11	11	16	17	17	16	17	0	1	5	5	0	0	91	1	1	2	0	0	0	3	38		0	1	1	3	0	0	0	0	0	275	323	7	60	67	7	-11	16	16	1	1	0	0	0	2
J-11	11	19	19	19	19	19	0	1	5	5	0	0	78	1	1	2	1	3	1	1	32		1	0	1	1	0	0	0	0	4	280	29	9	99	24	7	-12	10	10	1	1	0	0	1	2
J-11	11	15	15	15	15	15	0	1	5	5	0	0	79	1	0	1	1	2	1	2	40		0	0	1	3	0	0	0	0	0	203	710	12	10	140	7	-22	20	20	1	1	0	0	0	2
J-11	11	26	27	27	26	27	0	1	5	5	0	0	78	0	0	1	1	1	0	3	27		0	1	1	3	0	0	0	0	1	382		12	134	46	7	-19	13	13	1	1	0	0	0	3
J-11	11	15	15	15	15	15	0	1	5	5	0	0	88	1	1	1	1	1	0	3	29		0	1	0	3	0	0	0	0	2	189	232	16	22	61	7	-17	17	17	1	1	0	0	0	2
J-11	11	17	20	19	20	17	0	1	5	5	0	0	86	1	1	1	0	0	0	2	47		0	0	1	3	0	0	0	0	3	445	462	14	103	37	7	-24	22	22	1	1	0	0	0	2
J-11	11	15	15	15	15	15	0	1	5	5	0	0	87	0	1	5	1	3	1	1	45		1	1	1	1	0	0	0	0	1	329	90	8	12	123	7	-17	11	11	1	1	0	0	1	2
J-11	11	15	15	15	15	15	0	1	5	5	0	0	54	1	0	1	0	0	0	3	39		0	1	0	3	0	0	0	0	1	186	1288	13	13	168	6	-33	26	26	1	1	0	0	0	2
J-11	11	15	15	15	15	15	0	1	5	5	0	0	62	1	1	1	0	0	0	3	33		0	1	1	3	0	0	0	0	11	209	123	8	22	82	7	-18	13	13	1	1	0	0	0	2
J-11	11	65	65	65	65	65	1	1	5	5	0	0	74	1	0	1	1	1	0	3	67	24	1	0	1	4	0	0	0	0	1	179	61	12	371	37	7	-11	9	9	3	1	0	1	0	7
J-11	11	15	24	20	24	15	0	1	5	5	0	0	85	0	0	2	1	3	0	3	37		0	0	1	3	0	0	0	0	1	326	271	11	59	18	7	-13	11	11	1	1	0	0	0	2
J-11	11	52	57	55	57	52	1	1	5	5	0	0	78	1	0	1	0	0	0	4	74	48	0	1	1	4	0	0	0	0	1	139	117	9	373	102	7	-9	9	9	2	1	0	1	0	6
J-11	11	15	15	15	15	15	0	1	5	5	0	0	90	0	1	1	0	0	0	3	44		0	1	1	2	0	0	0	0	1	304	236	10	18	108	7	-25	19	19	1	1	0	0	0	2
J-11	11	23	23	23	23	23	0	1	5	5	0	0	60	1	0	1	0	0	0	3	31		0	0	1	2	0	0	0	0	2	523	219	13	15	106	7	-32	23	23	1	1	0	0	0	3
J-11	11	15	15	15		15	0	1	5	5	0	0	63	1	1	1	1	1	0	2	40		0	0	0	2	0	0	0	0	1	302	429	15	28	151	7	-29	19	19	1	1	0	0	0	2
J-11	11	15	32	24	32	15	0	1	5	5	0	0	80	1	0	1	1	1	0	3	39		0	1	1	3	0	0	0	0	1	265	283	11	21	154	7	-17	15	15	1	1	0	0	0	2
J-11	11	65	73	69	65	73	0	1	5	5	0	0	76	1	1	1	0	0	0	2	28		1	1	1	3	0	1	0	0	8	365	44	10	31	61	7	-6	6	6	3	1	0	0	0	7
J-11	11	15	15	15	15	15	0	1	5	5	0	0	82	1	1	1	0	0	0	3	82		0	1	1	3	0	0	0	0	2	35	514	11	6	138	7	-23	22	22	1	1	0	0	0	2
J-11	11	15	15	15	15	15	0	1	5	5	0	0	89	0	0	1	0	0	0	3	31		0	0	1	3	0	0	0	0	1	45	468	9	45	131	7	-13	13	13	1	1	0	0	0	2
J-11	11	15	15	15	15	15	0	1	5	5	0	0	36	0	1	1	0	0	0	3	30		0	0	0	3	0	0	0	0	1	159	1212	15	22	226	6	-44			1	1	0	0	0	2
J-11	11	15	15	15	15	15	0	1	5	5	0	0	48	1	1	1	0	0	0	3	40		0	1	1	3	0	0	0	0	4	219	967	10	89	101	7	-28	17	17	1	1	0	0	0	2
J-11	11	38	39	39	38	39	0	1	5	5	0	0	50	1	1	4	0	0	0	1	20		1	0	1	1	0	0	0	0	1	240	153	16	69	87	7	-15	11	11	1	1	0	0	1	4
J-11	11	44	47	46	47	44	0	1	5	5	0	0	95	0	0	1	1	1	0	2	30		0	1	1	2	0	0	0	0	1	320	229	9	65	86	7	-15	11	11	2	1	0	0	0	5
J-11	11	15	15	15	15	15	0	1	5	5	0	0	59	1	1	5	1	1	1	3	103		0	1	1	3	0	0	0	0	1	67	329	17	7	126	7	-22	19	19	1	1	0	0	0	2
J-11	11	15	15	15	15	15	0	1	5	5	0	0	74	1	1	5	0	0	0	1	24		1	0	0	3	0	0	0	0	1	348	32	11	111	40	7	-13	12	12	1	1	0	0	1	2
J-11	11	15	23	19	15	23	0	1	5	5	0	0	41	1	1	2	0	0	0	3	37		0	0	1	3	0	0	0	0	1	434	333	10	56	116	7	-20	13	13	1	1	0	0	0	2
J-11	11	22	30	26	22	30	0	1	2	2	1	1	60	1	1	5	0	0	0	1	29		0	0	0	1	0	1	1	0	2	253		11	21	61	7	-15	10	10	1	0	1	0	1	3
J-11	11	15	15	15		15	0	1	5	5	0	0	80	0	1	1	0	0	0	3	49		0	1	1	3	0	0	0	0	1	306	994	11	46	103	7	-26	22	22	1	1	0	0	0	2
J-11	11	24	30	27	24	30	0	1	5	5	0	0	82	1	1	1	0	0	0	3	51		0	0	1	3	0	0	0	0	1	218	512	12	44	145	7	-28	21	21	1	1	0	0	0	3
J-11	11	37	39	38	37	39	0	1	5	5	0	0	86	0	0	1	1	1	1	3	62		0	0	1	3	0	0	0	0	1	372	136	9	241	54	7	-16	11	11	1	1	0	0	0	4
J-11	11	15	15	15	15	15	0	1	5	5	0	0	85	1	1	1	0	0	0	3	44		0	1	1	3	0	0	0	0	1	229	307	10	11	104	7	-20	16	16	1	1	0	0	0	2
J-11	11	28	28	28	28	28	0	1	5	5	0	0	87	1	0	1	1	1	1	2	38		0	1	1	2	0	0	0	0	1	182	458	11	57	63	7	-21	19	19	1	1	0	0	0	3
J-11	11	15	15	15	15	15	0	1	5	5	0	0	69	1	1	1	1	1	1	2	51		1	1	1	2	0	0	0	0	1	355	155	9	27	107	7	-24	19	19	1	1	0	0	0	2
J-11	11	15	15	15	15	15	0	1	5	5	0	0	61	1	0	1	1	3	1	2	49		0	1	0	2	0	0	0	0	1	450	426	12	94	101	7	-23	15	15	1	1	0	0	0	2
J-11	11	15	20	18	20	15	0	1	5	5	0	0	80	1	0	1	1	1	0	2	38		0	1	1	2	0	0	0	0	2	155	779	5	94	33	7	-28	24	24	1	1	0	0	0	2
J-11	11	15	15	15	15	15	0	1	5	5	0	0	84	1	1	4	1	3	1	2	29		0	1	1	1	0	0	0	0		288	127		41	83	7	-15	9	9	1	1	0	0	0	2
J-11	11	15	15	15	15	15	0	1	5	5	0	0	87	0	0	2	1	3	1	3	40		0	1	1	3	0	0	0	0	6	294	117	6	178	32	7	-17	14	14	1	1	0	0	0	2
J-11	11	15	15	15	15	15	0	1	5	5	0	0	81	1	1	1	1	1	0	3	81		0	1	1	3	0	0	0	0	1	223	144	6	6	120	7	-16	12	12	1	1	0	0	0	2
J-11	11	15	15	15	15	15	0	1	5	5	0	0	69	1	1	5	1	1	1	3	99		0	1	1	3	0	0	0	0	1	344	325	15	19	116	7	-19	18	18	1	1	0	0	0	2
J-11	11	34	36	35	36	34	0	1	5	5	0	0	62	1	1	4	0	0	0	3	30		0	0	1	3	0	0	0	0	1	183	155	15	86	65	7	-12	9	9	1	1	0	0	0	4
J-11	11	15	15	15	15	15	0	1	5	5	0	0	87	0	0	1	0	0	0	3	38		0	1	1	3	0	0	0	0	1	560	376	11	70	135	7	-21	19	19	1	1	0	0	0	2
J-11	11	15	48	32	48	15	0	1	5	5	0	0	82	1	1	1	0	0	0	3	43		0	1	1	2	0	0	0	0	1	33		14	423	51	7	-4	15	15	1	1	0	0	0	2
J-11	11	15	15	15	15		0	1	5	5	0	0	86	0	1	3	0	0	0	3	29		0	1	1	3	0	0	0	0	2	107	367	12	15	65	7	-12	12	12	1	1	0	0	0	2
J-11	11	15	15	15	15	15	0	1	5	5	0	0	85	1	1	4	0	0	0	2	25		0	1	1	2	0	0	0	0	1	122			45	104	7	-11	12	12	1	1	0	0	0	2
J-11	11	15	15	15	15	15	0	1	5	5	0	0	82	0	0	1	1	1	0	2	33		0	1	1	2	0	0	0	0	0	333	169	8	121	32	7	-15	15	15	1	1	0	0	0	2
J-11	11	15	15	15	15	15	0	1	5	5	0	0	88	0	1	1	0	0	0	3	50		0	1	1	3	0	0	0	0	1	347	335	11	15	115	7	-22	16	16	1	1	0	0	0	2
J-11	11	15	28	22	28	15	0	1	5	5	0	0	35	1	1	1	1	1	1	3	25		0	0	0	3	0	0	0	0	1	284	261	16	21	108	7	-25	20	20	1	1	0	0	0	2
J-11	11	32	35	34	32	35	0	1	5	5	0	0	78	0	1	1	0	0	0	3	32		0	0	1	3	0	0	0	0	1	371	181	13	41	78	7	-18	13	13	1	1	0	0	0	4
J-11	11	15	15	15	15	15	0	1	5	5	0	0	80	0	0	1	0	0	0	3	46		0	0	1	3	0	0	0	0	2	91	150	15	20	86	7	-21	20	20	1	1	0	0	0	2
J-11	11	15	31	23	31	15	0	1	5	5	0	0	81	0	0	1	0	0	0	3	52		0	0	0	3	0	0	0	0	1	273	652	11	27	106	7	-27	21	21	1	1	0	0	0	2
J-11	11	15	15	15	15	15	0	1	5	5	0	0	71	1	1	5	1	3	0	1	55		1	1	1	2	0	0	0	0	1	328	97	12	101	15	7	-20	13	13	1	1	0	0	1	2
J-11	11	22	22	22	22	22	0	1	5	5	0	0	54	1	1	5	1	3	0	3	50		0	0	1	3	0	0	0	0	1	464	446	13	28	112	7	-23	18	18	1	1	0	0	0	3
J-11	11	15	15	15	15		0	1	5	5	0	0	55	0	0	1	1	1	0	2	19		0	1	1	2	0	0	0	0	1	281	315	14	38	45	7	-30	14	14	1	1	0	0	0	2
J-11	11	15	15	15	15	15	0	1	2	2	1	1	61	1	1	3	1	3	1	1	46		1	0	0	1	0	1	1	1	1	312	71	14	12	73	7	-10	8	8	1	0	1	0	1	2
J-11	11	19	25	22	19	25	0	1	5	5	0	0	89	0	1	1	0	0	0	1	92		1	0	1	3	0	0	0	0	2	99	143	12	16	80	7	-21	13	13	1	1	0	0	1	2
J-11	11	15	20	18	15	20	0	1	5	5	0	0	89	1	1	1	0	0	0	3	28		0	0	1	3	0	0	0	0	1	236	64	10	23	79	7	-14	12	12	1	1	0	0	0	2
J-11	11	53	59	56	59	53	0	1	5	5	0	0	73	1	1	1	0	0	0	3	24		0	0	0	2	0	0	0	0	3	123	66	12	228	37	7	-12	7	7	2	1	0	0	0	6
J-11	11	15	15	15	15	15	0	1	5	5	0	0	72	1	1	1	0	0	0	3	31		0	0	0	3	0	0	0	0	2	653	440	13	11	118	6	-35	26	26	1	1	0	0	0	2
J-11	11	68	85	77	68	85	1	1	2	2	1	1	42	0	0	5	1	3	0	4	42	8	0	0	0	4	0	0	0	0	1	197	42	10	198	112	7	-8	4	4	3	0	1	1	0	7
J-11	11	15	15	15	15	15	0	1	5	5	0	0	61	1	1	1	0	0	0	3	50		0	1	1	3	0	0	0	0	1	218	514	7	68	45	7	-24	15	15	1	1	0	0	0	2
J-11	11	15	15	15	15	15	0	1	5	5	0	0	75	0	0	2	0	0	0	3	28		0	1	1	3	0	0	0	0	1	150	97	7	12	97	7	-7	9	9	1	1	0	0	0	2
J-11	11	15	15	15	15	15	0	1	5	5	0	0	52	1	0	1	0	0	0	3	44		0	0	1	3	0	0	0	0	1	431	461	16	51	101	7	-25	19	19	1	1	0	0	0	2
J-11	11	15	29	22	15	29	0	1	5	5	0	0	85	1	1	1	0	0	0	3	78		0	0	1	3	0	0	0	0	2	42	291	12	15	115	7	-18	18	18	1	1	0	0	0	2
J-11	11	54	61	58	61	54	0	1	5	5	0	0	47	0	0	5	1	1	1	2	26		0	0	0	2	0	0	0	0	1	308	184	9	44	110	7	-19	13	13	2	1	0	0	0	6
J-11	11	15	15	15	15	15	0	1	5	5	0	0	81	0	0	1	1	3	0	2	43		0	1	1	2	0	0	0	0	1	276	74	10	23	100	7	-14	11	11	1	1	0	0	0	2
J-11	11	37	43	40	43	37	0	1	1	1	1	1	63	0	1	3	1	3	1	1	28		1	0	0	1	0	0	1	1	1	483	110	14	207	54	7	-18	13	13	1	0	1	0	1	4
J-11	11	53	54	54	54	53	0	1	5	5	0	0	75	1	0	1	0	0	0	3	49		0	1	1	2	0	0	0	0	1	235	451	12	204	103	7	-26	20	20	2	1	0	0	0	6
J-11	11	15	15	15	15	15	0	1	5	5	0	0	77	0	1	1	1	1	0	3	38		0	0	0	3	0	0	0	0	3	58	225	12	39	65	7	-16	11	11	1	1	0	0	0	2
J-11	11	15	15	15	15	15	1	1	3	5	0	0	75	1	0	5	1	3	1	1	50		1	0	1	4	0	1	0	0	1	268	180	12	262	58	7	-15	15	15	1	1	0	1	1	2
J-11	11	15	15	15	15		1	1	2	2	1	1	74	1	0	4	1	3	1	2	23		0	0	1	4	0	1	0	0	1	248	180	12	262	58	7	-15	15	15	1	0	1	1	0	2
J-11	11	15	15	15	15	15	0	1	5	5	0	0	52	1	1	4	0	0	0	3	33		0	0	1	3	0	0	0	0	1	365	437	6	63	98	7	-23	17	17	1	1	0	0	0	2
J-11	11	15	25	20	15	25	0	1	5	5	0	0	55	0	0	1	1	1	0	2	38		0	0	1	2	0	0	0	0		121		8	37	59	7	-4	6	6	1	1	0	0	0	2
J-11	11	15	15	15	15	15	0	1	5	5	0	0	53	1	0	5	1	3	1	3	79		0	0	0	3	0	0	0	0	1	301	431	12	7	157	7	-23	22	22	1	1	0	0	0	2
J-11	11	15	15	15	15	15	0	1	5	5	0	0	76	0	1	1	0	0	0	3	25		0	1	1	3	0	0	0	0	1	193	93	13	16	69	7	-7	7	7	1	1	0	0	0	2
J-11	11	15	15	15	15	15	0	1	5	5	0	0	72	0	0	1	1	1	0	2	38		0	1	1	2	0	0	0	0	0	590	219	14	82	74	7	-21	17	17	1	1	0	0	0	2
J-11	11	15	15	15	15	15	0	1	5	5	0	0	81	0	1	4	0	0	0	3	31		0	0	1	3	0	0	0	0	1	271	1063	10	25	96	7	-20	13	13	1	1	0	0	0	2
J-11	11	17	23	20	17	23	0	1	5	5	0	0	69	1	1	2	1	3	1	3	35		0	0	0	3	0	0	0	0	2	173	262	12	54	89	7	-25	21	21	1	1	0	0	0	2
J-11	11	15	24	20	24	15	0	1	5	5	0	0	71	1	1	4	1	2	1	3	43		0	1	1	3	0	0	0	0	1	188	248	15	111	48	7	-22	10	10	1	1	0	0	0	2
J-11	11	15	15	15	15		0	1	5	5	0	0	85	1	1	5	1	2	1	2	85		0	1	1	3	0	0	0	0	2	163	165	14	7	156	7	-23	18	18	1	1	0	0	0	2
J-13	13	29	35	32	35	29	0	1	2	2	1	1	82	1	1	1	0	0	0	3	36		0	1	1	3	0	0	0	0	2	237	158	11	92	26	7	-19	4	4	1	0	1	0	0	3
J-13	13	15	15	15	15	15	0	1	5	5	0	0	58	1	0	5	0	0	0	3	50		0	1	1	3	0	0	0	0	11	144	279	14	14	133	7	-19	13	13	1	1	0	0	0	2
J-13	13	25	26	26	26	25	0	1	5	5	0	0	70	0	1	1	0	0	0	3	35		0	1	1	3	0	0	0	0	1	333	284	11	98	77	7	-30	19	19	1	1	0	0	0	3
J-13	13	59	65	62	65	59	1	1	5	5	0	0	87	0	1	5	0	0	0	2	37	21	0	1	1	4	0	0	0	0	1	211		8	287	47	7	-25	14	14	2	1	0	1	0	6
J-13	13	17	32	25	32	17	0	1	5	5	0	0	82	0	1	1	1	2	0	2	26		0	0	1	3	0	1	1	1	1	185		11	13	107	7	-10	9	9	1	1	0	0	0	2
J-13	13	67	69	68	69	67	1	1	5	5	0	0	85	0	0	2	1	3	1	2	40	23	0	1	1	4	0	0	0	0	0	256	243	11	63	134	7	-8	8	8	3	1	0	1	0	7
J-13	13	26	43	35	26	43	0	1	5	5	0	0	87	1	0	1	1	1	0	3	39		0	0	1	3	0	0	0	0	1	353	179	9	101	43	7	-18			1	1	0	0	0	3
J-13	13	33	48	41	48	33	0	1	5	5	0	0	81	0	1	5	0	0	0	3	27		1	1	1	2	0	0	0	0	4	132	400	7	152	61	7	-19	9	9	1	1	0	0	0	4
J-13	13	68	69	69	69	68	1	1	1	1	1	1	82	1	1	5	1	3	0	1	20	16	0	0	1	4	0	1	0	0	1	159		13	49	43	7	-5	8	8	3	0	1	1	1	7
J-13	13	15	15	15	15	15	0	1	5	5	0	0	66	1	1	2	0	0	0	2	34		0	0	1	3	0	0	0	0	1	285	171	13	47	121	7	-11	9	9	1	1	0	0	0	2
J-13	13	22	30	26	30	22	0	1	4	4	0	0	68	0	1	1	1	1	0	2	33		0	1	1	2	0	1	0	0	1	301	113	11	88	39	7	-6	4	4	1	0	0	0	0	3
J-13	13	75	85	80	75	85	0	1	5	5	0	0	79	1	0	1	1	1	1	3	42		0	1	1	2	0	0	0	0	1	215	66	12	107	48	7	-4	13	13	3	1	0	0	0	8
J-13	13	32	36	34	32	36	0	1	5	5	0	0	64	0	1	4	0	0	0	1	54		0	1	1	2	0	0	0	0	1	259	107	13	29	104	7	-14	9	9	1	1	0	0	1	4
J-13	13	60	65	63	60	65	1	1	5	5	0	0	99	0	0	1	1	1	0	3	27	18	0	1	1	4	0	0	0	0	1	225	143	9	106	106	7	-7	7	7	2	1	0	1	0	6
J-13	13	38	48	43	38	48	0	1	5	5	0	0	65	1	1	1	1	1	0	2	41		0	1	1	2	0	1	0	0	1	335		14	147	58	7	-27	13	13	1	1	0	0	0	4
J-13	13	42	46	44	42	46	0	1	5	5	0	0	81	0	0	1	1	1	0	3	29		0	0	1	3	0	0	0	0	1	296		9	49	94	7	-11	9	9	2	1	0	0	0	5
J-13	13	74	91	83	91	74	1	1	5	5	0	0	85	0	0	1	0	0	0	2	33		0	1	1	4	0	0	0	0	1	177	163	9	243	57	7	-10	7	7	3	1	0	1	0	8
J-13	13	15	15	15	15	15	0	1	5	5	0	0	88	1	0	1	1	1	0	2	24		0	1	1	2	0	0	0	0	1	283		9	19	125	7	-10	10	10	1	1	0	0	0	2
J-13	13	15	17	16	15	17	0	1	5	5	0	0	74	1	1	5	1	2	1	2	46		0	0	1	2	0	0	0	0	1	195	10	9	16	56	7	-15	18	18	1	1	0	0	0	2
J-13	13	19	22	21	22	19	0	1	5	5	0	0	81	0	1	1	1	1	0	2	37		0	1	1	2	0	0	0	0	2	51	170	15	292	76	7	-9	10	10	1	1	0	0	0	2
J-13	13	17	37	27	37	17	0	1	5	5	0	0	89	0	1	1	1	1	0	2	22		0	0	1	3	0	0	0	0	2	234	249	11	14	173	7	1	7	7	1	1	0	0	0	2
J-13	13	15	23	19	23	15	0	1	5	5	0	0	70	0	1	1	1	3	1	3	36		0	0	1	3	0	0	0	0	0	97	289	11	79	142	7	-17	10	10	1	1	0	0	0	2
J-13	13	19	21	20	19	21	0	1	5	5	0	0	87	1	0	1	1	1	0	2	20		1	0	1	2	0	0	0	0	3	106	211	9	84	46	7	-16	10	10	1	1	0	0	0	2
J-13	13	17	40	29	17	40	0	1	5	5	0	0	41	0	1	1	0	0	0	2	38		0	0	1	2	0	0	0	0	1		66	12	43	119	7	-15	8	8	1	1	0	0	0	2
J-13	13	15	25	20	25	15	0	1	5	5	0	0	29	0	0	1	1	1	0	3	21		0	0	0	3	0	0	0	0	2	127	203	11	80	76	7	-15	10	10	1	1	0	0	0	2
J-13	13	29	43	36	29	43	0	1	5	5	0	0	78	0	0	2	1	3	1	2	25		0	0	1	2	0	0	0	0	1	234	134	15	50	117	7	-15	11	11	1	1	0	0	0	3
J-13	13	15	15	15	15	15	0	1	5	5	0	0	79	1	0	2	1	3	1	3	27		0	0	1	3	0	0	0	0			400	9	74	89	7	-17	13	13	1	1	0	0	0	2
J-13	13	15	18	17	18	15	0	1	5	5	0	0	75	0	0	1	1	1	0	3	33		0	0	1	2	0	0	0	0	1	192	102	10	32	87	7	-6	7	7	1	1	0	0	0	2
J-13	13	42	43	43	43	42	1	1	5	5	0	0	69	1	1	4	1	3	0	3	44	27	0	1	1	4	0	1	0	0	2	255	157	11	97	91	7	-18	10	10	2	1	0	1	0	5
J-13	13	65	67	66	65	67	1	1	5	5	0	0	38	0	0	1	0	0	0	3	32	28	0	1	1	4	0	0	0	0	1	374	267	13							3	1	0	1	0	7
J-13	13	42	46	44	42	46	0	1	5	5	0	0	80	1	0	1	1	3	1	3	27		0	1	1	3	0	0	0	0	3	49	142	8	41	55	7	-24	18	18	2	1	0	0	0	5
J-13	13	76	82	79	82	76	1	1	4	4	0	0	56	0	1	1	1	1	1	1	29	22	1	0	1	4	0	1	0	0	1	248		13	359	28	7	-9	8	8	3	0	0	1	1	8
J-13	13	82	84	83	82	84	1	1	5	5	0	0	84	0	1	2	0	0	0	4	31	23	0	0	1	4	0	1	0	0	1	263	64	13	68	78	7	-10			3	1	0	1	0	9
J-13	13	15	18	17	15	18	0	1	5	5	0	0	74	0	1	1	1	1	0	3	34		0	0	1	3	0	0	0	0	1	37	400	12	228	87	7	-13	14	14	1	1	0	0	0	2
J-13	13	56	61	59	61	56	1	1	1	1	1	1	42	1	1	1	1	1	0	1	29		1	0	0	4	0	1	1	0	1	221	60	15	143	64	7	-5	1	1	2	0	1	1	1	6
J-13	13	72	76	74	76	72	1	1	3	3	0	0	85	1	1	4	1	3	0	1	27		1	1	1	4	0	1	1	0	1	219		10	514	72	7	-10			3	0	0	1	1	8
J-13	13	15	15	15	15	15	1	1	5	5	0	0	87	1	0	1	1	1	1	2	39		0	0	0	4	0	0	0	0	1	267		11	118	102	7	-10	8	8	1	1	0	1	0	2
J-13	13	54	68	61	68	54	1	1	1	1	1	1	69	1	1	1	1	1	1	1	20	13	1	0	1	4	0	1	1	1	1	317	58	14	190	55	7	-7	6	6	2	0	1	1	1	6
J-13	13	15	15	15	15	15	0	1	5	5	0	0	87	0	0	1	1	1	0	3	18		0	0	1	3	0	0	0	0	1	483		14	30	73	7	-13			1	1	0	0	0	2
J-13	13	59	60	60	59	60	1	1	5	5	0	0	92	1	0	2	0	0	0	2	31		0	1	1	4	0	0	0	0	2	198	206	10	356	99	7	-5	12	12	2	1	0	1	0	6
J-13	13	65	68	67	65	68	1	1	1	1	1	1	56	1	1	2	1	3	1	1	16	8	1	0	0	4	0	1	1	0	1	246		14	128	42	7	1	2	2	3	0	1	1	1	7
J-13	13	26	29	28	29	26	0	1	5	5	0	0	55	1	1	3	0	0	0	3	31		0	1	1	2	0	1	1	0	1	323	60	15	32	60	7	-23	12	12	1	1	0	0	0	3
J-13	13	73	77	75	73	77	0	1	5	5	0	0	25	1	0	2	0	0	0	3	32		0	0	1	2	0	0	0	0	1	278	156	15	43	126	7	-26			3	1	0	0	0	8
J-13	13	59	63	61	59	63	1	1	5	5	0	0	68	1	1	2	0	0	0	2	42	30	1	1	1	4	0	0	0	0	1	133	96	11	65	114	7	-11	10	10	2	1	0	1	0	6
J-13	13	48	51	50	48	51	1	1	5	5	0	0	90	1	1	1	0	0	0	3	39	23	0	1	1	4	0	0	0	0	3	25		10	24	84	7	-19			2	1	0	1	0	5
J-13	13	15	15	15	15	15	0	1	2	2	1	1	81	1	1	5	1	2	1	2	33		0	0	0	2	0	0	0	0	3	336		7	87	93	7	-13	6	6	1	0	1	0	0	2
J-13	13	67	72	70	67	72	1	1	1	1	1	1	47	1	1	4	1	3	1	1	31	18	1	0	1	4	0	1	0	0	1	223	175	17	189	66	7	-4	2	2	3	0	1	1	1	7
J-13	13	48	51	50	51	48	1	1	5	5	0	0	27	1	0	5	0	0	0	3	33	27	0	1	1	4	0	1	0	0	1	255	126	15	54	136	7	-20	11	11	2	1	0	1	0	5
J-13	13	39	41	40	39	41	1	1	5	5	0	0	94	1	0	2	1	2	0	3	46	45	0	1	1	4	0	0	0	0	1	279	95	13	24	139	7	-11	9	9	1	1	0	1	0	4
J-13	13	30	34	32	34	30	0	1	5	5	0	0	86	1	1	3	0	0	0	2	29		0	0	1	2	0	0	0	0	1	215	60	10	22		7		7	7	1	1	0	0	0	3
J-13	13	15	15	15	15	15	0	1	5	5	0	0	59	1	0	5	0	0	0	3	34		0	0	1	3	0	0	0	0	1	157	400	13	30	149	7	24	24	24	1	1	0	0	0	2
J-13	13	39	40	40	40	39	0	1	5	5	0	0	90	0	1	2	0	0	0	3	34		0	0	1	3	0	0	0	0	1	247	82	9	337	47	7	-11	7	7	1	1	0	0	0	4
J-13	13	69	72	71	69	72	1	1	5	5	0	0	92	1	0	3	1	1	1	3	37	19	0	1	1	4	0	0	0	0	1	179	124	10	187	98	7	-14	8	8	3	1	0	1	0	7
J-13	13	24	25	25	24	25	0	1	5	5	0	0	56	1	0	1	0	0	0	3	40		0	0	1	3	0	0	0	0	1	151	116	10	23	84	7	-8			1	1	0	0	0	3
J-13	13	55	60	58	60	55	1	1	5	5	0	0	61	1	1	1	1	1	1	1	41	26	1	1	1	4	0	1	0	0	1	419	248	13	290	96	7	-30	12	12	2	1	0	1	1	6
J-13	13	62	72	67	72	62	1	1	3	3	0	0	80	0	0	2	1	3	1	4	29	2	0	0	0	4	0	0	0	0	1	143		10	208	66	7	-2	3	3	3	0	0	1	0	7
J-13	13	15	15	15	15	15	0	1	5	5	0	0	77	1	1	1	0	0	0	2	22		0	0	0	3	0	0	0	0	1	377	127	11	51	142	7	-15	9	9	1	1	0	0	0	2
J-13	13	35	41	38	35	41	0	1	5	5	0	0	81	0	0	2	1	3	1	3	37		1	1	1	2	0	0	0	0	1	266	131	9	15	108	7	-10	2	2	1	1	0	0	0	4
J-13	13	63	64	64	64	63	1	1	1	1	1	1	70	1	1	4	1	3	1	1	29	16	0	0	1	4	0	1	1	0		212		14	311	44	7	-11	6	6	3	0	1	1	1	7
J-13	13	15	15	15	15	15	0	1	5	5	0	0	67	0	1	1	1	1	0	2	29		0	1	1	2	0	0	0	0	1	281	20	12	24	56	7		6	6	1	1	0	0	0	2
J-13	13	32	34	33	32	34	0	1	5	5	0	0	60	1	0	1	0	0	0	3	29		0	0	1	2	0	0	0	0	1	257	133	14	37	100	7	-13	10	10	1	1	0	0	0	4
J-13	13	48	52	50	52	48	1	1	1	1	1	1	54	1	1	3	1	3	1	4	17	6	1	0	1	4	0	1	1	1	1	149	29	14	44	31	7	-9	10	10	2	0	1	1	0	5
J-13	13	55	56	56	55	56	1	1	1	1	1	1	62	1	1	4	1	3	1	1	38	9	0	0	1	4	0	1	0	0	5	200	51	12	82	30	7	-7	6	6	2	0	1	1	1	6
J-13	13	33	44	39	44	33	0	1	5	5	0	0	88	1	1	1	1	1	1	2	33		0	1	1	1	0	0	0	0	2	173	65	13	30	82	7	-11	8	8	1	1	0	0	0	4
J-13	13	45	52	49	45	52	1	1	1	1	1	1	70	1	1	4	1	3	1	4	34	12	1	0	0	4	0	1	0	0	1	223		15	118	36	7	-6	6	6	2	0	1	1	0	5
J-13	13	33	39	36	33	39	1	1	5	5	0	0	67	1	1	4	0	0	0	3			0	1	1	4	0	0	0	0	1	233		11	138	121	7	-15	12	12	1	1	0	1	0	4
J-13	13	15	15	15	15	15	0	1	5	5	0	0	80	0	1	1	1	1	0	3	25		0	1	1	3	0	0	0	0	1	263	89	12	18	104	7	-17	12	12	1	1	0	0	0	2
J-14	14	60	60	60	60	60	0	1	5	5	0	0	42	1	0	5	1	3	0	2	28		0	0	1	2	0	1	0	0	1	310	21	12	63	48	7	-6	8	8	2	1	0	0	0	6
J-14	14	37	42	40	37	42	0	1	5	5	0	0	86	0	1	5	1	2	1	2	27		0	0	0	3	0	0	0	0	2	208	27	10	52	146	7	0	6	6	1	1	0	0	0	4
J-15	15	51	52	52	51	52	0	1	2	5	1	0	77	1	0	1	1	1	0	3	22		0	0	1	3	0	0	0	0	1	192	198	11	53	117	7	-19	13	13	2	1	0	0	0	6
J-15	15	38	44	41	38	44	1	1	4	3	0	0	57	0	1	4	1	1	1	4	29	28	1	0	1	4	0	1	1	1											1	0	0	1	0	4
J-15	15	67	73	70	73	67	0	1	5	5	0	0	85	0	0	1	0	0	0	2	26		0	0	1	2	0	0	0	0	1	260	78	9	405	70	7	-6	12	12	3	1	0	0	0	7
J-15	15	15	20	18	15	20	0	1	5	5	0	0	61	1	1	5	1	2	1	2	28		0	0	0	2	0	1	0	0	1	475	423	10	313	60	7	-23	185	21	1	1	0	0	0	2
J-15	15	86	87	87	87	86	1	1	5	5	0	0	32	1	0	1	0	0	0	4	23	15	0	0	0	4	0	0	0	0	1	405	215	14	259	115	7	-22	13	13	3	1	0	1	0	9
J-15	15	71	78	75	71	78	1	1	1	1	1	1	57	1	1	3	1	2	1	1	23	6	1	0	0	4	0	0	1	1	1	242		16	77	31	7	-18	16	16	3	0	1	1	1	8
J-15	15	73	82	78	73	82	1	1	1	1	1	1	64	0	1	4	0	0	0	1	22	16	1	0	0	4	0	1	1	0	1	294	144	13	521	52	7	-12	9	9	3	0	1	1	1	8
J-15	15	80	94	87	94	80	1	1	5	5	0	0	44	1	0	1	1	1	1	2	25	9	0	0	0	4	0	0	0	0	1	234	89	17	266	72	7	-8	5	5	3	1	0	1	0	8
J-15	15	62	72	67	62	72	0	1	1	1	1	1	63	1	1	1	1	1	1	1	18		1	0	0	1	0	0	0	0	1	291	56	16	35	92	7	-18	14	14	3	0	1	0	1	7
J-16	16	30	31	31	30	31	0	1	5	5	0	0	77	0	0	5	1	1	0	3	36		1	0	1	1	0	1	1	0	1	96	123	13	22	94	7	-15	128	14	1	1	0	0	0	3
J-16	16	25	29	27	29	25	0	1	5	5	0	0	89	0	0	2	1	3	1	3	32		0	0	1	3	0	0	0	0	1	333		11	439	99	7	2			1	1	0	0	0	3
J-16	16	39	46	43	46	39	1	1	4	4	0	0	77	0	1	1	1	1	0	4	30		0	1	1	4	0	0	1	0											1	0	0	1	0	4
J-16	16	65	75	70	65	75	1	1	1	1	1	1	43	1	1	3	1	3	0	4	46		1	0	0	4	0	1	1	0	1	278	204	15	383	38	7	-12	110	12	3	0	1	1	0	7
J-16	16	15	21	18	21	15	0	1	4	5	0	0	91	1	0	5	1	2	1	2	33		0	0	1	3	0	1	1	0	1	319	240	11	110	31	7	-6	113	13	1	1	0	0	0	2
J-16	16	70	71	71	70	71	0	1	5	5	0	0	66	1	0	1	1	1	0	4	36		0	0	0	3	0	0	0	0	1	199	157	10	124	41	7	-1	60	7	3	1	0	0	0	7
J-16	16	15	15	15	15	15	0	1	5	5	0	0	80	1	1	1	1	1	0	2	26		0	1	1	2	0	1	1	0	11	94	384	11	48	61	7	-15	82	9	1	1	0	0	0	2
J-16	16	15	25	20	25	15	0	1	5	5	0	0	72	1	1	1	1	1	1	2	32		0	0	1	3	0	0	1	0	1	244	72	13	172	26	7	-26	102	11	1	1	0	0	0	2
J-16	16	47	63	55	47	63	1	1	1	1	1	1	58	0	0	1	1	1	1	4	33	8	0	0	0	4	0	1	0	0	1	337		14	74	110	7	-11			2	0	1	1	0	5
J-16	16	20	58	39	58	20	1	1	5	5	0	0	84	1	0	5	1	2	1	2	32		0	0	0	4	0	1	0	0	1	216	122	8	59	107	7	0	50	6	1	1	0	1	0	2
J-16	16	62	66	64	62	66	1	1	4	4	0	0	69	1	1	4	1	3	0	4	11	9	1	0	1	4	0	1	0	0	1	263	63	16	248	25	7	-11	65	7	3	0	0	1	0	7
J-17	17	36	37	37	36	37	0	1	5	5	0	0	85	0	1	1	0	0	0	2	37		0	0	0	2	0	0	0	0	1	89	99	10	48	97	7	-17	16	16	1	1	0	0	0	4
J-17	17	15	15	15	15	15	0	1	4	4	0	0	77	1	1	5	1	2	1	2	38		0	0	0	2	0	1	0	0	2	134	231	10	64	78	7	-19	15	15	1	0	0	0	0	2
J-17	17	76	86	81	86	76	1	1	4	4	0	0	67	1	0	1	1	1	0	3	35	18	0	1	1	4	0	0	0	0	1	117	61	13	239	142	7	-11	13	13	3	0	0	1	0	8
J-17	17	15	15	15	15	15	0	1	5	5	0	0	79	1	0	2	1	3	0	2	34		0	0	0	2	0	0	0	0	0	277	226	14	46	171	7	-14	11	11	1	1	0	0	0	2
J-17	17	15	15	15	15	15	0	1	5	5	0	0	54	0	1	1	0	0	0	1	30		0	0	0	3	0	0	0	0		84		13		120	7	-26			1	1	0	0	1	2
J-17	17	15	15	15	15	15	0	1	5	5	0	0	61	0	0	1	1	1	0	2	27		0	0	1	2	0	0	0	0	1	576	620	13	68	64	7	-30	16	16	1	1	0	0	0	2
J-17	17	31	35	33	31	35	0	1	5	5	0	0	74	0	0	1	0	0	0	2	24		0	0	0	2	0	0	0	0	1	109	45	8	14	95	7	-5	4	4	1	1	0	0	0	4
J-17	17	15	15	15	15	15	0	1	5	5	0	0	66	1	1	1	0	0	0	3	17		0	0	0	3	0	0	0	0	1	336	538	16	49	72	7	-19	12	12	1	1	0	0	0	2
J-17	17	15	15	15	15	15	0	1	5	5	0	0	58	1	1	1	1	1	1	3	33		0	0	1	3	0	0	0	0	1	28	198	12	7	110	7	-13	13	13	1	1	0	0	0	2
J-17	17	15	15	15	15	15	0	1	5	5	0	0	85	1	1	1	1	1	0	2	43		0	1	0	3	0	0	0	0	1	214	132	11	546	106	7	-4	10	10	1	1	0	0	0	2
J-17	17	15	24	20	15	24	0	1	5	5	0	0	92	0	1	1	0	0	0	3	25		0	0	0	3	0	0	0	0	1	227	540	8	23	140	7	-11	12	12	1	1	0	0	0	2
J-17	17	15	15	15	15	15	0	1	5	5	0	0	73	1	1	5	1	2	1	2	35		0	0	0	3	0	0	0	0	3	5	253	11	30	66	7	-14	7	7	1	1	0	0	0	2
J-17	17	15	15	15	15	15	0	1	5	5	0	0	88	0	1	2	1	3	1	1	36		1	1	0	1	0	0	0	0	1	284	183	10	21	90	7	-11	15	15	1	1	0	0	1	2
J-17	17	15	15	15	15	15	0	1	5	5	0	0	90	0	1	1	0	0	0	3	35		0	0	0	3	0	0	0	0	1	538	410	10	14	126	7	-18	13	13	1	1	0	0	0	2
J-17	17	28	33	31	28	33	0	1	5	5	0	0	69	1	0	1	1	1	0	2	46		0	0	1	2	0	1	0	0	1	360	244	12	57	69	7	-18	12	12	1	1	0	0	0	3
J-17	17	17	22	20	17	22	0	1	5	5	0	0	80	1	0	1	1	1	0	2	27		0	0	0	2	0	0	0	0	3	54	181	11	67	81	7	-24	16	16	1	1	0	0	0	2
J-17	17	57	57	57	57	57	1	1	5	5	0	0	77	1	1	1	0	0	0	2	28	14	0	0	0	4	0	0	0	0	1	224	55	13	199	103	7	-10	4	4	2	1	0	1	0	6
J-17	17	62	63	63	62	63	1	1	1	1	1	1	30	1	0	3	1	3	1	4	33	8	0	0	0	4	0	1	0	0	1	219	83	17	42	37	7	-7	9	9	3	0	1	1	0	7
J-17	17	31	36	34	36	31	1	1	5	5	0	0	78	1	0	1	1	1	1	2	46	44	0	0	0	4	0	1	0	0	1	384	132	13	62	145	7	-16	13	13	1	1	0	1	0	4
J-17	17	15	15	15	15	15	0	1	5	5	0	0	74	1	0	1	1	1	0	2	40		0	0	1	2	0	0	0	0	1	141	61	4	39	95	7	-12	10	10	1	1	0	0	0	2
J-17	17	15	21	18	15	21	0	1	5	5	0	0	78	0	1	1	1	2	1	2	49		0	0	0	2	0	0	0	0	1	488	513	15	23	99	7	-22	22	22	1	1	0	0	0	2
J-17	17	15	15	15	15	15	0	1	5	5	0	0	76	1	1	1	1	1	0	3	42		0	1	0	3	0	1	1	1	1	299	173	13	163	59	7	-18	11	11	1	1	0	0	0	2
J-17	17	27	38	33	38	27	0	1	5	5	0	0	85	0	1	1	1	1	0	3	38		0	0	1	3	0	0	0	0	1	134	69	7	27	87	7	6	14	14	1	1	0	0	0	3
J-17	17	23	33	28	23	33	0	1	5	5	0	0	81	1	1	1	1	1	1	3	23		0	0	0	3	0	0	0	0	3	21	422	10	96	30	7	-26	23	23	1	1	0	0	0	3
J-17	17	15	15	15	15	15	0	1	5	5	0	0	54	0	0	5	1	1	0	3	23		0	0	0	3	0	0	0	0	1	377	294	11	142	64	7	0	20	20	1	1	0	0	0	2
J-17	17	15	31	23	15	31	0	1	5	5	0	0	81	0	0	1	1	1	0	2	47		0	1	1	2	0	0	0	0	5	23	340	11	310	64	7	-27	11	11	1	1	0	0	0	2
J-17	17	59	59	59	59	59	1	1	4	4	0	0	95	0	1	2	1	3	0	2	29		0	1	1	4	0	0	0	0	2	85	171	9	182	47	7	-14	11	11	2	0	0	1	0	6
J-17	17	15	15	15	15	15	0	1	5	5	0	0	66	1	0	1	1	1	0	2	44		0	0	0	2	0	0	0	0	1	213	33	8	19	104	7	-15	11	11	1	1	0	0	0	2
J-17	17	64	64	64	64	64	1	1	1	1	1	1	78	1	0	2	1	3	0	2	42	14	0	0	0	4	0	0	0	0	1	233	214	13	117	34	7	-16	16	16	3	0	1	1	0	7
J-17	17	15	15	15	15	15	0	1	5	5	0	0	77	0	0	1	1	1	0	3	39		0	0	1	3	0	0	0	0	1	376	226	12	381	68	7	18	10	10	1	1	0	0	0	2
J-17	17	53	56	55	53	56	1	1	5	5	0	0	77	1	0	1	1	1	0	3	38	22	0	1	1	4	0	1	0	0	1	246	100	11	73	96	7	-15	8	8	2	1	0	1	0	6
J-17	17	15	15	15	15	15	0	1	5	5	0	0	79	1	0	1	0	0	0	3	30		0	0	0	3	0	0	0	0	1	329	237	11	78	96	7	-22	9	9	1	1	0	0	0	2
J-17	17	57	58	58	57	58	1	1	5	5	0	0	89	0	0	1	1	1	0	3	33	22	0	1	0	4	0	0	0	0	1	237	192	10	122	85	7	-9	6	6	2	1	0	1	0	6
J-17	17	46	46	46	46	46	0	1	5	5	0	0	29	0	0	1	0	0	0	2	54		0	1	1	2	0	1	0	0	1	263	322	13	298	90	7	-27	19	19	2	1	0	0	0	5
J-17	17	15	15	15	15	15	0	1	5	5	0	0	59	1	0	2	1	3	1	2	37		0	0	0	3	0	0	0	0	1	465	470	11	72	108	7	-21	18	18	1	1	0	0	0	2
J-17	17	61	71	66	61	71	1	1	5	5	0	0	87	1	1	2	1	1	1	2	53		0	0	0	4	0	0	0	0	1	388	520	11	120	159	7	-23	16	16	3	1	0	1	0	7
J-17	17	25	31	28	31	25	0	1	5	5	0	0	63	1	0	5	0	0	0	3	51		0	1	1	3	0	0	0	0	1	458	448	13	524	142	7	-26	20	20	1	1	0	0	0	3
J-17	17	59	62	61	62	59	1	1	3	5	0	0	84	0	1	2	1	3	1	1	27	10	0	0	0	4	0	1	0	0	1	195	31	13	192	36	7	-5	3	3	2	1	0	1	1	6
J-17	17	21	22	22	21	22	0	1	5	5	0	0	77	0	0	1	0	0	0	3	25		0	0	1	3	0	0	0	0	1	363	174	12	38	90	7	-13	10	10	1	1	0	0	0	3
J-17	17	15	15	15	15	15	0	1	5	5	0	0	80	1	0	5	1	3	0	3	24		0	0	0	3	0	0	0	0	1	384	446	11	78	96	7	-22	12	12	1	1	0	0	0	2
J-17	17	15	15	15	15	15	0	1	4	4	0	0	80	0	1	2	1	2	1	2	25		0	0	0	2	0	0	0	0	1	254	172	12	53	164	7	-19	16	16	1	0	0	0	0	2
J-17	17	78	87	83	78	87	1	1	2	2	1	1	60	0	0	1	1	3	1	2	37	17	0	1	1	4	0	0	0	0	0	248	45	14	434	28	7	-9	6	6	3	0	1	1	0	8
J-17	17	18	29	24	18	29	0	1	5	5	0	0	84	0	1	1	0	0	0	1	36		1	0	1	3	0	0	0	0	2	214	87	14	17	80	7	-11	56	6	1	1	0	0	1	2
J-17	17	15	16	16	15	16	0	1	5	5	0	0	80	0	0	1	0	0	0	3	46		0	0	0	3	0	0	0	0	1	7	1190	12	25	98	7	-22	37	37	1	1	0	0	0	2
J-17	17	24	38	31	24	38	0	1	5	5	0	0	64	1	1	5	0	0	0	2	37		0	0	1	2	0	0	0	0	1	26	325	12	119	50	7	-19	12	12	1	1	0	0	0	3
J-17	17	49	57	53	57	49	1	1	4	3	0	0	51	1	1	5	1	2	0	1	55		1	0	0	4	0	1	1	1	1	293	54	17	147	86	7	-16	5	5	2	0	0	1	1	5
J-17	17	15	15	15	15	15	0	1	5	5	0	0	53	1	1	1	0	0	0	3	27		0	0	0	3	0	0	0	0	1	707	1068	11	38	131	6	-31	30	30	1	1	0	0	0	2
J-17	17	82	85	84	82	85	1	1	3	1	0	1	69	1	1	5	1	3	1	2	30	20	1	1	1	4	0	1	1	0	1	280	132	14	119	37	7	-19	15	15	3	0	1	1	0	9
J-17	17	84	88	86	88	84	1	1	1	1	1	1	22	1	1	5	1	1	1	3	51	28	1	1	0	4	0	1	1	0	1	408	92	17	145	29	7	-15	10	10	3	0	1	1	0	9
J-17	17	15	15	15	15	15	0	1	5	5	0	0	81	1	0	1	0	0	0	1	62		1	1	0	2	0	0	0	0	8	290	278	11	108	137	7	-20	13	13	1	1	0	0	1	2
J-17	17	15	15	15	15	15	1	1	4	4	0	0	58	1	1	4	0	0	0	1	39	32	1	0	1	4	0	1	1	0	1	329	340	15	400	28	7	-15	10	10	1	0	0	1	1	2
J-17	17	15	30	23	30	15	0	1	5	5	0	0	43	0	0	1	0	0	0	2	49		1	0	0	2	0	1	0	0	4	1039	291	15	32	75	7	-33	8	8	1	1	0	0	0	2
J-17	17	64	70	67	64	70	1	1	2	2	1	1	82	0	0	1	1	1	0	3	44		0	1	0	4	0	0	0	0	1	170	99	14	357	98	7	1	8	8	3	0	1	1	0	7
J-17	17	80	87	84	80	87	1	1	1	1	1	1	32	1	1	1	1	1	0	1	38	16	1	0	0	4	0	1	1	0	1	298	76	16	82	39	7	-10	8	8	3	0	1	1	1	8
J-17	17	59	60	60	60	59	1	1	5	5	0	0	49	1	0	1	0	0	0	2	48	18	0	0	0	4	0	1	0	0	2	239	321	15	100	180	7	-18			2	1	0	1	0	6
J-17	17	15	15	15	15	15	0	1	5	5	0	0	49	0	0	1	1	1	0	2	50		0	0	0	2	0	0	0	0	1	408	179	11	239	122	7	-18	13	13	1	1	0	0	0	2
J-17	17	92	95	94	92	95	1	1	4	4	0	0	23	1	0	1	1	3	1	3	43	24	0	0	1	4	0	0	0	0	1	343	112	14	127	119	7	-13	9	9	3	0	0	1	0	9
J-17	17	67	70	69	70	67	1	1	5	5	0	0	86	1	0	1	1	1	0	3	41	21	0	1	1	4	0	0	0	0	1	199	48	10	379	79	7	-11	15	15	3	1	0	1	0	7
J-17	17	43	44	44	43	44	0	1	5	5	0	0	80	1	0	4	1	3	1	2	45		0	1	1	2	0	0	0	0	1	375	52	13	121	121	7	-10	6	6	2	1	0	0	0	5
J-17	17	37	38	38	37	38	1	1	1	1	1	1	56	1	0	2	1	3	1	4	32		0	0	1	4	0	1	0	0	1	271	30	12	83	27	8	8	6	6	1	0	1	1	0	4
J-17	17	62	62	62	62	62	1	1	1	1	1	1	62	1	1	1	1	1	0	1	38	20	1	1	1	4	0	1	1	0	1	191	88	14	407	35	8	-9			3	0	1	1	1	7
J-17	17	15	37	26	37	15	0	1	5	5	0	0	81	1	0	1	1	1	0	3	33		0	0	0	3	0	0	0	0	4	135	144	8	53	80	7	-10	12	12	1	1	0	0	0	2
J-17	17	40	44	42	44	40	0	1	5	5	0	0	87	0	1	2	1	1	1	3	80		0	1	1	2	0	0	0	0	1	261	130	7	53	103	7	-9	8	8	1	1	0	0	0	4
J-17	17	15	54	35	54	15	0	1	5	5	0	0	70	0	1	1	0	0	0	1	36		1	0	1	3	0	1	0	0	1	324	128	11	57	119	7	-6	11	11	1	1	0	0	1	2
J-17	17	15	18	17	18	15	0	1	5	5	0	0	31	0	0	1	0	0	0	2	39		0	0	1	3	0	1	0	0	1	388	50	12	28	85	7	-13	8	8	1	1	0	0	0	2
J-18	18	15	16	16	16	15	0	1	5	5	0	0	91	1	1	1	1	1	0	3	31		0	0	1	3	0	0	0	0	1	302	173	7	50	125	7	-19	11	11	1	1	0	0	0	2
J-18	18	49	49	49	49		0	1	5	5	0	0	73	1	1	1	1	1	1	2	39		0	0	0	3	0	0	0	0	2	333	77	14	33	119	7	-11	9	9	2	1	0	0	0	5
J-18	18	15	15	15	15	15	0	1	5	5	0	0	43	1	0	5	1	2	1	2	40		0	0	0	3	0	0	0	0	1	166		6	21	100	7	-14	13	13	1	1	0	0	0	2
J-18	18	66	67	67	67	66	0	1	5	5	0	0	47	1	0	5	1	3	1	2	59		0	0	0	2	0	0	0	0	1	319	55	15	55	77	7	-7	6	6	3	1	0	0	0	7
J-18	18	15	15	15	15	15	0	1	5	5	0	0	33	1	1	3	1	3	0	3	42		0	0	0	3	0	0	0	0	1	159	854	11	42	100	6	-35	25	25	1	1	0	0	0	2
J-18	18	15	24	20	24	15	0	1	5	5	0	0	83	0	1	5	1	1	0	2	22		0	0	0	2	0	0	0	0	1	222	32	8	10	63	7	-13	13	13	1	1	0	0	0	2
J-18	18	63	66	65	63	66	1	1	3	3	0	0	78	1	1	5	1	1	1	1	28	12	1	0	0	4	0	1	1	0	1	274	59	16	257	42	7	-2	4	4	3	0	0	1	1	7
J-18	18	29	30	30	29	30	1	1	2	2	1	1	81	0	0	1	1	1	0	2	38	20	0	0	0	4	0	0	0	0	1	287	119	15	147	32	7	-17	10	10	1	0	1	1	0	3
J-18	18	15	15	15	15	15	0	1	5	5	0	0	55	1	0	1	1	3	1	2	34		1	1	1	3	0	0	0	0	1	237		16	23	97	7	-19	18	18	1	1	0	0	0	2
J-18	18	39	40	40	40	39	0	1	5	5	0	0	41	1	0	3	1	3	0	2	47		0	1	0	2	0	0	0	0	1	331		13	81	103	7	-18	12	12	1	1	0	0	0	4
J-18	18	23	33	28	23	33	0	1	5	5	0	0	66	1	0	1	1	1	0	3	51		0	0	0	3	0	0	0	0	1	283	98	12	26	112	7	-15	12	12	1	1	0	0	0	3
J-18	18	64	66	65	64	66	1	1	3	3	0	0	58	1	0	5	1	3	0	2	35	18	0	1	0	4	0	0	0	0	1	191		12	146	57	7	-1	3	3	3	0	0	1	0	7
J-18	18	26	26	26	26		0	1	4	4	0	0	62	1	1	3	1	3	1	1	42		1	1	0	1	0	1	1	0	1	252	32	16	338	32	7	-5	4	4	1	0	0	0	1	3
J-18	18	15	15	15	15	15	0	1	5	5	0	0	65	1	0	5	1	2	1	2	38		0	0	1	2	0	0	0	0	1	361	70	12	136	26	7	-3	5	5	1	1	0	0	0	2
J-18	18	15	15	15	15	15	0	1	5	5	0	0	65	1	1	1	1	3	0	3	27		0	0	0	3	0	0	0	0	1	256		9	20	128	7	-23	19	19	1	1	0	0	0	2
J-18	18	15	15	15	15	15	0	1	5	5	0	0	80	1	1	4	1	1	1	2	32		0	1	1	2	0	0	0	0	1	250	77	11	177	46	7	-19	13	13	1	1	0	0	0	2
J-18	18	64	64	64	64	64	1	1	1	1	1	1	67	0	1	4	1	3	1	4	29	5	1	0	0	4	0	1	1	0	1	223	67	14	487	30	8	1	3	3	3	0	1	1	0	7
J-18	18	41	43	42	43	41	1	1	5	5	0	0	73	1	1	1	1	1	1	2	49	32	0	1	1	4	0	0	0	0	1	190	57	8	385	51	7	-3	6	6	2	1	0	1	0	5
J-18	18	68	77	73	68	77	1	1	1	1	1	1	56	1	1	3	0	0	0	4	35	15	1	0	0	4	0	1	1	1	1	266	70	15	150	34	7	-14	13	13	3	0	1	1	0	7
J-18	18	15	21	18	15	21	0	1	5	5	0	0	68	1	0	4	1	3	1	3	52		0	1	1	3	0	0	0	0	1	502	268	12	51	116	7	-18	13	13	1	1	0	0	0	2
J-18	18	15	15	15	15	15	0	1	5	5	0	0	63	1	0	5	0	0	0	3	50		0	0	1	3	0	0	0	0	1	354	331	16	10	166	7	-29	22	22	1	1	0	0	0	2
J-18	18	21	27	24	21	27	0	1	5	5	0	0	73	1	1	1	0	0	0	3	51		0	0	1	3	0	0	0	0	4	343	204	8	40	89	7	-28	21	21	1	1	0	0	0	3
J-19	19	15	15	15	15	15	0	1	5	5	0	0	50	1	0	1	0	0	0	3	38		0	0	0	3	0	0	0	0	1	482		16	31		7				1	1	0	0	0	2
J-2	2	49	52	51	52	49	1	1	5	5	0	0	80	0	0	2	1	3	1	2	29		0	1	1	4	0	0	0	0	0	229	160	9	281	45	7	-16	12	12	2	1	0	1	0	5
J-2	2	20	34	27	20	34	0	1	5	5	0	0	94	0	1	1	0	0	0	3	36		0	0	0	3	0	0	0	0		27		16	89	53	7	-28	23	23	1	1	0	0	0	2
J-2	2	57	67	62	67	57	1	1	5	5	0	0	55	0	0	1	0	0	0	2	39		0	0	1	4	0	0	0	0											2	1	0	1	0	6
J-2	2	64	67	66	64	67	1	1	5	5	0	0	50	1	1	3	0	0	0	2	22		1	0	1	4	0	1	0	0	1	211		9	88	38	7	-8	0	0	3	1	0	1	0	7
J-2	2	25	32	29	25	32	1	1	5	5	0	0	77	1	0	1	1	2	1	3	37		0	0	0	4	0	0	0	0	2	135	577	7	279	18	7	-25	15	15	1	1	0	1	0	3
J-2	2	26	27	27	27	26	0	1	5	5	0	0	71	0	0	3	0	0	0	3	34		0	0	1	3	0	0	0	0		268		11	26	106	7	-12	83	9	1	1	0	0	0	3
J-2	2	18	37	28	18	37	1	1	5	5	0	0	84	1	0	1	1	1	0	3	31	23	0	1	1	4	0	0	0	0	1	113	550	5	200	73	7	-17	16	16	1	1	0	1	0	2
J-2	2	65	71	68	71	65	1	1	1	1	1	1	44	1	1	4	1	3	1	4	22		1	0	0	4	0	0	1	1	1	211		15	292	32	7	-18	12	12	3	0	1	1	0	7
J-2	2	75	81	78	81	75	1	1	5	5	0	0	71	1	0	2	1	1	1	2	52		0	1	1	4	0	0	0	0	1	186	86	11	146	41	7	-10	8	8	3	1	0	1	0	8
J-2	2	15	24	20	24	15	0	1	5	5	0	0	44	0	0	2	1	3	1	2	35		0	1	0	2	0	0	0	0		284		12	11	91	7	-17	10	10	1	1	0	0	0	2
J-2	2	69	69	69	69	69	0	1	4	4	0	0	69	0	0	5	1	2	1	2	25		0	1	0	2	0	0	0	0	1	274	155	12	65	68	7	-16	11	11	3	0	0	0	0	7
J-20	20	43	46	45	46	43	0	1	5	5	0	0	77	1	1	1	1	1	1	1	24		1	0	0	1	0	1	0	0	1	218		12							2	1	0	0	1	5
J-20	20	40	47	44	47	40	0	1	4	4	0	0	84	1	1	1	1	1	1	3	31		0	0	0	2	0	1	1	0	1	371		10	374	66	7	-20			1	0	0	0	0	4
J-20	20	21	22	22	22	21	0	1	5	5	0	0	83	1	1	2	1	3	1	2	29		0	0	0	2	0	0	0	0	1	125		9	81	21	7	-5			1	1	0	0	0	3
J-20	20	28	31	30	28	31	0	1	5	5	0	0	37	0	1	1	0	0	0	3	41		0	0	0	3	0	0	0	0	5	5		16	197	25	7	-26			1	1	0	0	0	3
J-3	3	20	36	28	36	20	0	1	5	5	0	0	79	0	0	3	1	3	1	2	18		0	0	1	2	0	0	0	0	1	312	92	14	71	99	7	-10	10	10	1	1	0	0	0	2
J-3	3	18	28	23	28	18	0	1	5	5	0	0	59	1	1	4	1	3	1	2	22		1	1	0	1	0	1	1	1	1	732	144	16	35	88	7	-13	12	12	1	1	0	0	0	2
J-3	3	16	30	23	16	30	0	1	3	5	0	0	90	0	0	1	1	1	1	2	35		0	0	1	2	0	0	0	0	1	280		10	213	85	7	-14	11	11	1	1	0	0	0	2
J-3	3	27	29	28	27	29	0	1	5	5	0	0	76	1	1	4	0	0	0	2	29		0	1	1	2	0	1	1	1	2	205		12	25	85	7	-11	7	7	1	1	0	0	0	3
J-3	3	15	17	16	15	17	1	1	5	5	0	0	81	1	1	1	1	1	0	1	44		1	1	0	4	0	1	1	1	1	276		12	159	45	7	-11	10	10	1	1	0	1	1	2
J-3	3	50	51	51	50	51	1	1	1	1	1	1	61	1	1	4	1	1	0	1	21	10	1	0	0	4	0	1	1	1	1	251	105	15	169	25	7	-16	12	12	2	0	1	1	1	5
J-3	3	30	34	32	30	34	0	1	5	5	0	0	78	1	1	1	0	0	0	2	38		1	0	1	2	0	1	1	1	12	35	255	10	111	38	7	-23	16	16	1	1	0	0	0	3
J-3	3	23	27	25	23	27	0	1	5	5	0	0	92	0	0	1	1	1	0	3	38		0	0	0	3	0	0	0	0	0	232	150	9	37	102	7	-12	9	9	1	1	0	0	0	3
J-3	3	15	28	22	15	28	0	1	5	5	0	0	93	1	0	1	1	1	0	3	9		0	0	0	3	0	0	0	0	2	222		9	40	119	7	-13	13	13	1	1	0	0	0	2
J-3	3	15	15	15	15	15	0	1	5	5	0	0	77	1	0	1	0	0	0	2	40		0	0	0	2	0	0	0	0			25	11	26	116	7	-6	8	8	1	1	0	0	0	2
J-5	5	31	35	33	35	31	0	1	3	5	0	0	73	1	1	2	1	3	1	2	28		0	1	1	3	0	0	1	0	5	154	181	9	116	122	7	-17	4	4	1	1	0	0	0	4
J-5	5	15	15	15	15	15	0	1	5	5	0	0	75	0	0	2	1	3	1	3	26		0	0	0	3	0	0	0	0	1	244	597	13	83	132	7	-25	17	17	1	1	0	0	0	2
J-5	5	38	44	41	38	44	0	1	5	5	0	0	69	0	0	5	1	2	1	3	32		0	0	1	3	0	0	0	0	1	342	178	12	53	90	7	-14	8	8	1	1	0	0	0	4
J-5	5	15	15	15	15	15	0	1	5	5	0	0	77	1	0	2	1	3	1	2	19		0	0	1	3	0	0	1	0	1	147	75	10	29	72	7	-9	7	7	1	1	0	0	0	2
J-5	5	24	25	25	24	25	0	1	5	5	0	0	81	1	1	1	0	0	0	3	22		0	0	0	3	0	0	0	0	1	121	103	9	76	84	7	-20	14	14	1	1	0	0	0	3
J-5	5	22	33	28	33	22	0	1	5	5	0	0	86	1	0	5	1	1	1	2	33		0	0	0	2	0	0	0	0	2	7	199	10	112	42	7	-4	7	7	1	1	0	0	0	3
J-5	5	15	25	20	25	15	0	1	5	5	0	0	90	1	0	2	1	3	1	2	21		0	0	1	3	0	0	0	0	4		68								1	1	0	0	0	2
J-5	5	30	35	33	30	35	0	1	5	5	0	0	95	1	0	5	1	3	1	2	23		0	0	0	2	0	0	0	0		256	127	13	33	76	7	-13	7	7	1	1	0	0	0	3
J-5	5	82	88	85	88	82	0	1	5	5	0	0	76	0	0	1	0	0	0	2	34		0	0	1	2	0	0	0	0	1	332	81	12	63	76	7	-14	11	11	3	1	0	0	0	9
J-5	5	17	18	18	18	17	0	1	5	5	0	0	69	1	0	1	1	1	0	3	25		0	0	1	3	0	0	0	0	1	160	274	12							1	1	0	0	0	2
J-5	5	23	48	36	23	48	0	1	4	4	0	0	41	0	0	5	1	1	1	4	21		0	0	1	2	0	0	0	0	1	157	101	14	54	87	7	-18	10	10	1	0	0	0	0	3
J-5	5	15	15	15	15	15	0	1	5	5	0	0	83	0	0	1	1	1	0	2	27		0	0	1	3	0	0	0	0	1	457	407	11	301	23	7	-22	16	16	1	1	0	0	0	2
J-5	5	15	15	15	15	15	0	1	5	5	0	0	82	0	1	1	1	1	0	1	44		1	0	1	3	0	0	1	1	1	269	347	10	219	76	7	-13	7	7	1	1	0	0	1	2
J-5	5	49	49	49	49	49	1	1	5	5	0	0	75	1	0	1	1	1	0	2	41	24	0	1	1	4	0	0	0	0	6	331	99	11	33	68	7	-13	10	10	2	1	0	1	0	5
J-5	5	15	20	18	15	20	0	1	5	5	0	0	41	0	0	1	0	0	0	3	33		0	0	1	3	0	0	0	0	1		46	6	88	125	7	-4	2	2	1	1	0	0	0	2
J-5	5	15	23	19	23	15	0	1	1	1	1	1	69	0	1	1	1	1	0	1	22		1	0	1	1	0	1	0	0	1	225	165	12	415	53	7	-14	8	8	1	0	1	0	1	2
J-5	5	46	48	47	46	48	0	1	5	5	0	0	88	1	1	2	1	3	1	3	48		0	1	1	2	0	0	1	1	1	78	310	8	295	129	7	-16	15	15	2	1	0	0	0	5
J-5	5	37	38	38	37	38	0	1	5	5	0	0	75	1	0	1	0	0	0	3	24		0	0	1	3	0	0	0	0	6	69	190	14	39	24	7	-26	16	16	1	1	0	0	0	4
J-5	5	15	15	15	15	15	0	1	5	5	0	0	76	1	0	1	0	0	0	2	33		0	0	1	3	0	0	1	0	1	292	184	11	58	80	7	-17	12	12	1	1	0	0	0	2
J-5	5	63	64	64	64	63	1	1	1	1	1	1	65	1	1	5	1	3	0	1	21	9	1	0	1	4	0	1	1	1	1	266	101	15	452	17	7	-11	7	7	3	0	1	1	1	7
J-5	5	38	40	39	40	38	0	1	5	5	0	0	59	0	0	1	0	0	0	3	32		0	0	0	3	0	0	0	0	1	349	96	12	75	57	7	-15	11	11	1	1	0	0	0	4
J-5	5	16	18	17	16	18	0	1	5	5	0	0	78	1	0	1	0	0	0	3	40		0	1	1	3	0	0	0	0	1	182	351	13	83	116	7	-27	12	12	1	1	0	0	0	2
J-5	5	90	93	92	90	93	1	1	1	1	1	1	87	1	1	4	1	3	1	1	151		0	0	0	4	0	0	1	1	1	222	32	11	417	37	7	-4	4	4	3	0	1	1	1	9
J-5	5	40	44	42	44	40	1	1	1	1	1	1	51	1	1	2	0	0	0	1	21	14	1	0	0	4	0	0	1	1	1	245	193	16	160	35	7	-18	14	14	1	0	1	1	1	4
J-5	5	26	26	26	26	26	0	1	5	5	0	0	69	1	1	5	1	3	1	3	27		0	0	1	3	0	0	0	0	2	252	76	7	81	49	7	-18	15	15	1	1	0	0	0	3
J-5	5	15	15	15	15	15	0	1	5	5	0	0	60	1	0	4	1	3	1	2	14		0	0	1	2	0	0	0	0	13	184	180	10	191	119	7	-10	11	11	1	1	0	0	0	2
J-5	5	68	70	69	70	68	1	1	4	4	0	0	77	1	1	4	1	3	0	1	25	23	1	0	1	4	0	1	1	1	1	315	137	15	420	37	7	-19	9	9	3	0	0	1	1	7
J-5	5	15	15	15	15	15	0	1	5	5	0	0	80	0	0	5	1	2	1	2	29		0	0	0	3	0	0	0	0	1	70	283	11	183	88	7	-29	18	18	1	1	0	0	0	2
J-5	5	15	26	21	15	26	0	1	5	5	0	0	77	0	1	1	1	1	1	1	6		1	0	0	1	0	0	1	0	1	198	108	10	23	55	8	-9	7	7	1	1	0	0	1	2
J-5	5	25	26	26	25	26	0	1	1	1	1	1	54	1	1	5	1	3	0	1	19		1	0	0	1	0	1	1	1	1	357	203	14	96	44	7	-10	9	9	1	0	1	0	1	3
J-5	5	15	15	15	15	15	0	1	5	5	0	0	73	0	0	5	1	2	1	2	28		0	0	0	2	0	0	0	0	1	441	403	7	302	36	7	-27	17	17	1	1	0	0	0	2
J-5	5	15	15	15		15	0	1	5	5	0	0	85	1	1	5	1	2	1	2	54		0	1	1	3	0	0	1	1	2	589	291	15	67	112	7	-35	16	16	1	1	0	0	0	2
J-5	5	15	15	15	15	15	0	1	5	5	0	0	19	1	0	5	1	3	0	3	61		0	0	0	3	0	0	0	0	1	333	500	15	78	213	6	-45	24	24	1	1	0	0	0	2
J-6	6	17	23	20	23	17	0	1	5	5	0	0	93	1	1	1	1	1	0	3	34		0	0	1	3	0	0	0	0	1	142	367	11	57	78	7	-15	13	13	1	1	0	0	0	2
J-6	6	21	31	26	31	21	0	1	4	5	0	0	63	1	1	4	1	3	1	1	22		1	0	1	2	0	1	1	0	1	294	231	11	116	68	7	-15	13	13	1	1	0	0	1	3
J-6	6	15	15	15	15	15	0	1	5	5	0	0	80	0	0	1	1	1	0	2	16		0	0	0	3	0	0	0	0	2	164	443	9	325	50	7	-25	12	12	1	1	0	0	0	2
J-6	6	46	47	47	47	46	1	1	2	2	1	1	80	0	1	1	1	1	1	2	24		0	0	1	4	0	0	1	0	1	104	129	10	195	46	7	-18	14	14	2	0	1	1	0	5
J-6	6	63	63	63	63	63	1	1	1	1	1	1	49	0	1	1	1	2	1	1	18		1	0	0	4	0	1	1	0	1	324	83	15	144	73	7	-6	8	8	3	0	1	1	1	7
J-6	6	15	23	19	15	23	0	1	5	5	0	0	81	0	0	2	1	3	1	3	24		0	0	0	3	0	0	0	0	1	386	100	7	299	69	7	-14	9	9	1	1	0	0	0	2
J-6	6	15	15	15	15	15	0	1	5	5	0	0	82	1	0	1	1	1	1	2	29		0	0	1	2	0	0	1	0	1	247	114	11	89	106	7	-13	9	9	1	1	0	0	0	2
J-6	6	40	42	41	42	40	0	1	5	5	0	0	78	1	1	4	1	1	0	2	39		0	0	1	2	0	1	0	0	1	174	85	11	565	37	7	-8	10	10	1	1	0	0	0	4
J-6	6	15	32	24	15	32	0	1	3	3	0	0	81	1	1	5	1	2	1	2	26		0	0	1	3	0	0	0	0	4	415	438	10	103	56	7	-20	9	9	1	0	0	0	0	2
J-6	6	29	32	31	29	32	0	1	4	4	0	0	78	1	0	1	1	1	0	2	19		0	0	0	2	0	1	0	0	1	193	166	8	95	65	7	-17	15	15	1	0	0	0	0	3
J-6	6	29	31	30	31	29	1	1	1	1	1	1	62	0	0	5	1	2	1	2	27	24	0	0	1	4	0	0	1	0	9	265	237	12	153	60	7	-16	6	6	1	0	1	1	0	3
J-6	6	15	20	18	15	20	0	1	5	5	0	0	83	0	0	1	1	1	1	2	25		0	0	1	3	0	0	0	0	1	178	385	9	217	77	7	-11	6	6	1	1	0	0	0	2
J-6	6	15	15	15	15	15	0	1	5	5	0	0	80	1	0	1	1	1	1	2	28		0	0	1	3	0	0	0	0	1	238	463	9	27	122	7	-17	15	15	1	1	0	0	0	2
J-6	6	27	33	30	33	27	0	1	4	4	0	0	78	1	1	3	0	0	0	1	21		1	0	1	2	0	1	1	0	2	325	85	11	89	77	7	-13	7	7	1	0	0	0	1	3
J-6	6	15	26	21	15	26	0	1	5	5	0	0	52	0	0	1	1	1	0	2	33		0	0	0	3	0	1	1	0	1	301	78	12	31	106	7	-9	9	9	1	1	0	0	0	2
J-6	6	54	54	54	54	54	1	1	5	5	0	0	85	0	0	1	1	1	1	2	28		0	1	1	4	0	0	0	0	1	376	519	10	80	158	7	-15	14	14	2	1	0	1	0	6
J-6	6	64	64	64		64	1	1	2	1	1	1	75	1	1	5	1	2	1	2	34	30	0	1	1	4	0	0	1	1	1	308	187	13	125	35	7	-17	13	13	3	0	1	1	0	7
J-6	6	20	29	25	29	20	0	1	4	4	0	0	74	1	0	1	1	1	1	1	27		1	0	1	2	0	1	1	0	1	332	59	13	147	57	7	-1	7	7	1	0	0	0	1	2
J-6	6	49	67	58	49	67	0	1	5	5	0	0	86	0	0	1	0	0	0	3	30		0	0	0	3	0	1	0	0	1	90		10	11	139	7	-1	8	8	2	1	0	0	0	5
J-6	6	50	55	53	55	50	1	1	1	1	1	1	67	0	1	3	0	0	0	4	29		1	0	0	4	0	1	1	1	1	376	42	16	270	35	7	-5	4	4	2	0	1	1	0	5
J-6	6	70	81	76	70	81	1	1	4	5	0	0	54	0	1	3	1	1	1	1	25	25	1	1	0	4	0	1	1	0	1	328	180	14	64	100	7	-18	11	11	3	1	0	1	1	7
J-6	6	51	51	51	51		1	1	1	1	1	1	47	1	1	5	1	3	1	1	31		1	1	0	4	0	1	1	1	1	293	126	16	134	33	7	-11	8	8	2	0	1	1	1	6
J-6	6	57	64	61	64	57	1	1	1	1	1	1	50	0	1	1	1	1	1	1	19	19	1	0	0	4	0	1	1	0	1	227	94	12	291	53	7	-17	12	12	2	0	1	1	1	6
J-6	6	31	36	34	31	36	0	1	5	5	0	0	94	0	0	1	1	1	0	3	26		0	0	0	3	0	0	0	0	2	186	126	8	30	121	7	-2	9	9	1	1	0	0	0	4
J-6	6	15	21	18	15	21	0	1	5	5	0	0	84	1	0	5	1	2	1	2	38		0	0	0	3	0	0	0	0	1	307	256	13	31	124	7	-13	13	13	1	1	0	0	0	2
J-6	6	15	15	15	15	15	0	1	5	5	0	0	83	1	0	2	1	3	1	3	19		0	0	0	3	0	0	0	0	1	121	374	11	109	67	7	-17	9	9	1	1	0	0	0	2
J-6	6	15	15	15	15	15	0	1	5	5	0	0	73	1	0	1	1	1	0	3	29		0	0	0	2	0	0	0	0	1	459	100	13	20	117	7	-16	12	12	1	1	0	0	0	2
J-6	6	37	37	37	37	37	0	1	5	5	0	0	76	0	0	1	1	1	0	3	31		0	1	1	2	0	1	0	0	1	338	195	12	49	111	7	-12	11	11	1	1	0	0	0	4
J-6	6	47	50	49	47	50	0	1	5	5	0	0	79	1	0	3	1	1	0	3	29		0	0	1	2	0	1	0	0	1	229	428	7	82	84	7	-12	12	12	2	1	0	0	0	5
J-6	6	69	69	69	69	69	0	1	1	1	1	1	31	1	1	1	1	1	1	1	28		1	0	0	2	0	1	1	0	1	262	168	17	230	36	7	-13	7	7	3	0	1	0	1	7
J-6	6	34	46	40	46	34	0	1	5	5	0	0	79	1	1	1	0	0	0	3	35		0	0	1	3	0	1	0	0	2	251	249	14	76	64	7	-17	12	12	1	1	0	0	0	4
J-6	6	56	56	56	56	56	0	1	5	5	0	0	79	1	0	2	1	3	0	2	41		0	1	1	2	0	0	0	0	1	188	254	13	613	37	7	-16	10	10	2	1	0	0	0	6
J-6	6	67	71	69	67	71	1	1	1	1	1	1	64	1	1	3	1	1	1	4	36		1	0	0	4	0	1	1	0	1	204	64	15	202	47	7	-6	7	7	3	0	1	1	0	7
J-6	6	17	21	19	21	17	0	1	5	5	0	0	70	1	0	1	1	1	0	2	26		1	0	1	3	0	1	0	0	1	210	120	10	17	56	7	-9	6	6	1	1	0	0	0	2
J-6	6	21	60	41	21	60	0	1	5	5	0	0	90	0	1	5	1	2	1	2	26		0	0	1	3	0	1	1	0	1	298	260	10	54	89	7	-23	14	14	1	1	0	0	0	3
J-6	6	15	15	15	15	15	0	1	5	5	0	0	74	1	0	1	1	1	1	2	26		0	0	0	2	0	1	0	0	1	166	463	15	69	193	7	-6	9	9	1	1	0	0	0	2
J-6	6	15	15	15	15	15	0	1	5	5	0	0	74	0	1	4	1	3	0	3	19		0	0	1	2	0	1	0	0	1	164	103	14	9	80	7	-12	9	9	1	1	0	0	0	2
J-6	6	22	31	27	22	31	0	1	5	5	0	0	85	0	0	2	1	3	1	3	27		0	0	1	3	0	1	0	0	1	176	153	10	30	92	7	-9	8	8	1	1	0	0	0	3
J-6	6	15	16	16	16	15	0	1	5	5	0	0	77	1	0	1	1	1	1	3	35		0	0	1	3	0	0	0	0	1	360	294	13	54	115	7	-14	13	13	1	1	0	0	0	2
J-6	6	16	23	20	16	23	0	1	5	5	0	0	85	1	0	1	1	1	0	3	25		0	0	1	3	0	1	0	0	1	104	144	13	104	57	7	-20	8	8	1	1	0	0	0	2
J-6	6	16	19	18	19	16	0	1	4	5	0	0	80	0	0	1	1	1	1	2	30		0	0	1	2	0	1	0	0	1	303	117	10	66	88	7	-5	9	9	1	1	0	0	0	2
J-6	6	15	15	15	15	15	0	1	4	4	0	0	83	1	0	5	1	2	1	2	22		0	0	0	2	0	1	0	0	1	323	133	11	64	78	7	-11	11	11	1	0	0	0	0	2
J-6	6	15	15	15	15	15	0	1	5	5	0	0	82	0	0	3	1	3	1	3	17		0	0	0	3	0	1	0	0	1	267	174	10	46	65	7	-10	10	10	1	1	0	0	0	2
J-6	6	49	52	51	49	52	1	1	2	2	1	1	85	1	1	5	1	3	1	1	22	13	1	0	0	4	0	1	1	0	1	192	75	12	202	33	7	-9	10	10	2	0	1	1	1	5
J-6	6	15	15	15	15	15	0	1	5	5	0	0	61	1	0	3	0	0	0	2	26		0	0	1	2	0	0	0	0	1	273	221	14	615	46	7	-17	10	10	1	1	0	0	0	2
J-6	6	61	69	65	61	69	0	1	1	1	1	1	68	1	1	1	1	1	0	1	24		1	0	1	1	0	1	1	0	1	89	175	16	451	35	7	-17	8	8	3	0	1	0	1	7
J-6	6	46	46	46	46	46	1	1	5	5	0	0	76	1	0	1	0	0	0	3	48	34	0	1	1	4	0	1	0	0	1	318	132	13	487	49	7	-12	9	9	2	1	0	1	0	5
J-6	6	75	81	78	75	81	1	1	5	5	0	0	79	1	0	1	1	1	0	3	25	22	0	0	1	4	0	1	0	0	1	280	168	12	272	111	7	-14	9	9	3	1	0	1	0	8
J-6	6	25	31	28	31	25	0	1	5	5	0	0	57	0	0	1	1	1	0	2	21		0	0	1	2	0	0	0	0	4	53	103	6	36	67	7	-7	8	8	1	1	0	0	0	3
J-6	6	59	61	60	59	61	0	1	1	1	1	1	46	1	1	3	1	3	1	1	19		1	0	1	2	0	1	1	0	1	308	69	15	148	46	7	-8	4	4	2	0	1	0	1	6
J-6	6	20	29	25	20	29	0	1	5	5	0	0	78	1	0	4	0	0	0	2	19		0	0	0	2	0	0	0	0	1	343	398	14	40	115	7	-13	11	11	1	1	0	0	0	2
J-6	6	15	24	20	24	15	0	1	5	5	0	0	77	1	1	4	1	1	1	3	20		0	0	0	3	0	1	0	0	1	214	129	10	14	128	7	-9	12	12	1	1	0	0	0	2
J-6	6	15	15	15	15	15	0	1	5	5	0	0	86	1	0	4	1	1	0	3	24		0	0	1	3	0	0	0	0	1	242	481	12	140	61	7	-14	15	15	1	1	0	0	0	2
J-6	6	40	40	40	40	40	1	1	1	1	1	1	54	1	1	5	1	2	1	2	26	26	0	0	0	4	0	1	1	0	13	209	171	10	367	53	7	-14	10	10	1	0	1	1	0	4
J-6	6	55	55	55	55	55	1	1	5	5	0	0	89	1	1	1	1	1	0	2	28	26	0	1	1	4	0	0	0	0	2	225	487	13	385	88	7	-13	14	14	2	1	0	1	0	6
J-6	6	56	60	58	56	60	1	1	1	1	1	1	70	1	1	4	1	3	0	1	22	12	1	0	0	4	0	1	1	0	1	305	66	13	288	41	7	-8	6	6	2	0	1	1	1	6
J-6	6	55	66	61	66	55	1	1	2	2	1	1	86	1	1	1	1	1	1	1			1	0	1	4	0	1	1	1											2	0	1	1	1	6
J-6	6	15	15	15	15	15	0	1	5	5	0	0	77	1	1	1	0	0	0	3	31		0	0	1	3	0	0	0	0	1	159	126	13	16	111	7	-4	8	8	1	1	0	0	0	2
J-6	6	30	40	35	30	40	0	1	4	4	0	0	49	0	0	5	1	2	1	2	23		0	0	1	2	0	1	0	0	1	338	238	12	162	165	7	-5	9	9	1	0	0	0	0	3
J-6	6	50	50	50	50	50	1	1	1	1	1	1	50	0	1	3	1	1	1	1	41	10	1	0	0	4	0	1	1	0	1	218	41	11	459	52	7	3	3	3	2	0	1	1	1	5
J-6	6	15	15	15	15	15	0	1	5	5	0	0	57	1	0	1	1	1	0	2	35		0	1	1	3	0	0	0	0											1	1	0	0	0	2
J-8	8	47	47	47	47		0	1	5	5	0	0	54	1	1	1	1	1	0	1	20		1	0	0	3	0	1	0	0											2	1	0	0	1	5
J-8	8	43	48	46	43	48	1	1	1	1	1	1	62	1	1	1	1	1	1	4	25		0	0	0	4	0	1	1	1	1	292	124	15	92	129	7	-18	97	11	2	0	1	1	0	5
J-8	8	15	15	15	15	15	0	1	5	5	0	0	77	1	0	5	1	1	1	2	25		0	0	0	2	0	1	0	0	3	171	198	10	69	60	7	-14	111	12	1	1	0	0	0	2
J-8	8	87	88	88	87	88	0	1	2	2	1	1	46	1	1	3	1	1	1	1	17		1	0	0	1	0	0	1	0	1	568	187	15	97	50	7	-17	126	14	3	0	1	0	1	9
J-8	8	35	35	35	35	35	0	1	5	5	0	0	43	0	0	1	1	1	1	3	36		0	1	1	3	0	0	0	0	1	340	785	12	148	120	7	-30	175	19	1	1	0	0	0	4
J-8	8	74	75	75	75	74	0	1	3	2	0	1	49	0	0	1	0	0	0	2	29		0	0	0	2	0	0	0	0	1	227	20	13	339	52	7	1	19	19	3	0	1	0	0	8
J-8	8	15	15	15	15	15	0	1	5	5	0	0	65	1	0	1	0	0	0	2	46		0	0	0	3	0	1	0	0	2	242	72	16	84	133	7	-18	71	8	1	1	0	0	0	2
J-8	8	15	15	15	15	15	1	1	5	5	0	0	90	0	1	1	0	0	0	4	33		0	0	0	4	0	0	0	0	2	223	485	9	459	63	7	-16	130	14	1	1	0	1	0	2
J-8	8	64	73	69	64	73	1	1	1	1	1	1	65	1	1	5	1	2	1	1	28		1	0	0	4	0	0	1	1	1	262	20	14	587	28	7	-8	78	9	3	0	1	1	1	7
J-8	8	62	71	67	62	71	1	1	1	1	1	1	50	1	1	5	1	3	0	4	25		1	0	0	4	0	1	0	0	1	261	24	16	459	40	7	-5	78	9	3	0	1	1	0	7
J-8	8	90	91	91	91	90	1	1	3	5	0	0	96	0	0	1	1	1	0	4	22		0	0	1	4	0	0	0	0	1	215	37	12	168	77	7		51	6	3	1	0	1	0	9
J-8	8	55	57	56	55	57	0	1	5	5	0	0	73	0	0	5	1	2	1	3	24		0	0	0	2	0	1	0	0	1	283	38	14	223	80	7	-9	60	7	2	1	0	0	0	6
J-8	8	58	58	58	58	58	1	1	3	5	0	0	59	1	1	1	1	1	1	4	135		0	0	0	4	0	1	0	0	0	391	20	11	68	51	7	-2	75	8	2	1	0	1	0	6
